# Supplementary material for: ﻿Three new species of the genus Gamasomorpha Karsch, 1881 (Araneae, Oonopidae) from the Philippines and Sumatra, Indonesia
Source: Zookeys. 2025 Nov 6;1258:313–31. doi: 10.3897/zookeys.1258.168616 (PMC12616278; doi:10.3897/zookeys.1258.168616)
Supplement: XML Treatment for Gamasomorpha [file zookeys.1258.168616-treatment1.xml]

<!DOCTYPE tp:taxon-treatment
  PUBLIC "-//TaxonX//DTD Taxonomic Treatment Publishing DTD v0 20100105//EN" "tax-treatment-NSO.dtd">
<tp:taxon-treatment xmlns:tp="http://www.plazi.org/taxpub"><tp:treatment-meta><kwd-group><label>Taxon classification</label><kwd>
                <named-content content-type="kingdom">Animalia</named-content>
              </kwd><kwd>
                <named-content content-type="order">Araneae</named-content>
              </kwd><kwd>
                <named-content content-type="family">Oonopidae</named-content>
              </kwd></kwd-group><mixed-citation publication-type="journal"><person-group><name><surname>Bai</surname><given-names>Yang</given-names></name><name><surname>Bian</surname><given-names>Dongju</given-names></name><name><surname>Tong</surname><given-names>Yanfeng</given-names></name><name><surname>Hörweg</surname><given-names>Christoph</given-names></name></person-group><article-title>﻿Three new species of the genus <italic><tp:taxon-name><tp:taxon-name-part taxon-name-part-type="genus" reg="Gamasomorpha">Gamasomorpha</tp:taxon-name-part></tp:taxon-name></italic> Karsch, 1881 (<tp:taxon-name><tp:taxon-name-part taxon-name-part-type="order">Araneae</tp:taxon-name-part></tp:taxon-name>, <tp:taxon-name><tp:taxon-name-part taxon-name-part-type="family">Oonopidae</tp:taxon-name-part></tp:taxon-name>) from the Philippines and Sumatra, Indonesia</article-title><source>Zookeys</source><day>06</day><month>11</month><year>2025</year><volume>1258</volume><fpage>313</fpage><lpage>331</lpage><pub-id pub-id-type="doi">10.3897/zookeys.1258.168616</pub-id></mixed-citation></tp:treatment-meta><tp:nomenclature><label>﻿Genus</label><tp:taxon-name><object-id xmlns:xlink="http://www.w3.org/1999/xlink" content-type="arpha" xlink:type="simple">FEB15133-B41C-5245-B11F-3466FE2BC2BC</object-id>
              <tp:taxon-name-part taxon-name-part-type="genus" reg="Gamasomorpha">Gamasomorpha</tp:taxon-name-part>
            </tp:taxon-name><tp:taxon-authority>Karsch, 1881</tp:taxon-authority></tp:nomenclature><tp:treatment-sec sec-type="type species" id="SECID0ERJAC"><title>Type species.</title><p><italic><tp:taxon-name><tp:taxon-name-part taxon-name-part-type="genus" reg="Gamasomorpha">Gamasomorpha</tp:taxon-name-part> <tp:taxon-name-part taxon-name-part-type="species" reg="cataphracta">cataphracta</tp:taxon-name-part></tp:taxon-name></italic> Karsch, 1881 from Japan.</p></tp:treatment-sec><tp:treatment-sec sec-type="comments" id="SECID0ECKAC"><title>Comments.</title><p>Of the 48 known species in this genus, the geographical distribution is as follows: 19 in Southeast Asia, 9 in East Asia, 4 in South Asia, 3 in West Asia, 9 in Africa, 2 in Australia, and 2 in South America. However, the current classification is problematic. The South American specimens lack illustrations and are likely misidentified. Several African species (e.g., <italic><tp:taxon-name><tp:taxon-name-part taxon-name-part-type="genus" reg="Gamasomorpha">G.</tp:taxon-name-part> <tp:taxon-name-part taxon-name-part-type="species" reg="australis">australis</tp:taxon-name-part></tp:taxon-name></italic> Hewitt, 1915; <italic><tp:taxon-name><tp:taxon-name-part taxon-name-part-type="genus" reg="Gamasomorpha">G.</tp:taxon-name-part> <tp:taxon-name-part taxon-name-part-type="species" reg="jeanneli">jeanneli</tp:taxon-name-part></tp:taxon-name></italic> Fage, 1936; <italic><tp:taxon-name><tp:taxon-name-part taxon-name-part-type="genus" reg="Gamasomorpha">G.</tp:taxon-name-part> <tp:taxon-name-part taxon-name-part-type="species" reg="longisetosa">longisetosa</tp:taxon-name-part></tp:taxon-name></italic> Lawrence, 1952) are evidently misplaced (see fig. 2, <xref ref-type="bibr" rid="B3">Hewitt 1915</xref>; fig. 6, <xref ref-type="bibr" rid="B2">Fage and Simon 1936</xref>; figs 8–11, <xref ref-type="bibr" rid="B4">Lawrence 1952</xref>). Similarly, <italic><tp:taxon-name><tp:taxon-name-part taxon-name-part-type="genus" reg="Gamasomorpha">G.</tp:taxon-name-part> <tp:taxon-name-part taxon-name-part-type="species" reg="kabulensis">kabulensis</tp:taxon-name-part></tp:taxon-name></italic> Roewer, 1960 from Afghanistan may also be incorrectly classified (see fig. 8a–c, <xref ref-type="bibr" rid="B7">Roewer 1960</xref>). A comprehensive revision of the genus is therefore essential.</p></tp:treatment-sec><ref-list><ref id="B3"><mixed-citation xmlns:xlink="http://www.w3.org/1999/xlink" xlink:type="simple"><person-group><name name-style="western"><surname>Hewitt</surname><given-names>J</given-names></name></person-group> (<year>1915</year>) <article-title>Descriptions of new South African <tp:taxon-name><tp:taxon-name-part taxon-name-part-type="class">Arachnida</tp:taxon-name-part></tp:taxon-name>.</article-title><source>Records of the Albany Museum Grahamstown</source><volume>3</volume>: <fpage>70</fpage>–<lpage>106</lpage>. <ext-link xlink:href="10.5962/bhl.part.7433" ext-link-type="doi" xlink:type="simple">https://doi.org/10.5962/bhl.part.7433</ext-link></mixed-citation></ref><ref id="B2"><mixed-citation xmlns:xlink="http://www.w3.org/1999/xlink" xlink:type="simple"><person-group><name name-style="western"><surname>Fage</surname><given-names>L</given-names></name><name name-style="western"><surname>Simon</surname><given-names>E</given-names></name></person-group> (<year>1936</year>) <tp:taxon-name><tp:taxon-name-part taxon-name-part-type="class">Arachnida</tp:taxon-name-part></tp:taxon-name>. III. Pedipalpi, <tp:taxon-name><tp:taxon-name-part taxon-name-part-type="order">Scorpiones</tp:taxon-name-part></tp:taxon-name>, Solifuga et <tp:taxon-name><tp:taxon-name-part taxon-name-part-type="order">Araneae</tp:taxon-name-part></tp:taxon-name> (1re partie). Mission scientifique de l’Omo. Mémoires du Muséum d’Histoire Naturelle de Paris 4, 293–340.</mixed-citation></ref><ref id="B4"><mixed-citation xmlns:xlink="http://www.w3.org/1999/xlink" xlink:type="simple"><person-group><name name-style="western"><surname>Lawrence</surname><given-names>RF</given-names></name></person-group> (<year>1952</year>) <article-title>New spiders from the eastern half of South Africa.</article-title><source>Annals of the Natal Museum</source><volume>12</volume>: <fpage>183</fpage>–<lpage>226</lpage>.</mixed-citation></ref><ref id="B7"><mixed-citation xmlns:xlink="http://www.w3.org/1999/xlink" xlink:type="simple"><person-group><name name-style="western"><surname>Roewer</surname><given-names>CF</given-names></name></person-group> (<year>1960</year>) Solifugen und Opilioniden – <tp:taxon-name><tp:taxon-name-part taxon-name-part-type="order">Araneae</tp:taxon-name-part></tp:taxon-name> Orthognathae, <tp:taxon-name><tp:taxon-name-part taxon-name-part-type="infraorder">Haplogynae</tp:taxon-name-part></tp:taxon-name> und <tp:taxon-name><tp:taxon-name-part taxon-name-part-type="clade">Entelegynae</tp:taxon-name-part></tp:taxon-name> (Contribution à l’étude de la faune d’Afghanistan 23). Göteborgs Kungliga Vetenskaps och Vitterhets Samhälles Handlingar (6) B8(7): 1–53.</mixed-citation></ref></ref-list></tp:taxon-treatment>
