# Supplementary material for: ﻿Three new species of the genus Gamasomorpha Karsch, 1881 (Araneae, Oonopidae) from the Philippines and Sumatra, Indonesia
Source: Zookeys. 2025 Nov 6;1258:313–31. doi: 10.3897/zookeys.1258.168616 (PMC12616278; doi:10.3897/zookeys.1258.168616)
Supplement: XML Treatment for Gamasomorpha bakeri [file zookeys.1258.168616-treatment2.xml]

<!DOCTYPE tp:taxon-treatment
  PUBLIC "-//TaxonX//DTD Taxonomic Treatment Publishing DTD v0 20100105//EN" "tax-treatment-NSO.dtd">
<tp:taxon-treatment xmlns:tp="http://www.plazi.org/taxpub"><tp:treatment-meta><kwd-group><label>Taxon classification</label><kwd>
                <named-content content-type="kingdom">Animalia</named-content>
              </kwd><kwd>
                <named-content content-type="order">Araneae</named-content>
              </kwd><kwd>
                <named-content content-type="family">Oonopidae</named-content>
              </kwd></kwd-group><mixed-citation publication-type="journal"><person-group><name><surname>Bai</surname><given-names>Yang</given-names></name><name><surname>Bian</surname><given-names>Dongju</given-names></name><name><surname>Tong</surname><given-names>Yanfeng</given-names></name><name><surname>Hörweg</surname><given-names>Christoph</given-names></name></person-group><article-title>﻿Three new species of the genus <italic><tp:taxon-name><tp:taxon-name-part taxon-name-part-type="genus" reg="Gamasomorpha">Gamasomorpha</tp:taxon-name-part></tp:taxon-name></italic> Karsch, 1881 (<tp:taxon-name><tp:taxon-name-part taxon-name-part-type="order">Araneae</tp:taxon-name-part></tp:taxon-name>, <tp:taxon-name><tp:taxon-name-part taxon-name-part-type="family">Oonopidae</tp:taxon-name-part></tp:taxon-name>) from the Philippines and Sumatra, Indonesia</article-title><source>Zookeys</source><day>06</day><month>11</month><year>2025</year><volume>1258</volume><fpage>313</fpage><lpage>331</lpage><pub-id pub-id-type="doi">10.3897/zookeys.1258.168616</pub-id></mixed-citation></tp:treatment-meta><tp:nomenclature><label>﻿</label><tp:taxon-name><object-id xmlns:xlink="http://www.w3.org/1999/xlink" content-type="arpha" xlink:type="simple">DA1C046C-8AEB-5918-9AA5-B84222D73BEA</object-id>
              <tp:taxon-name-part taxon-name-part-type="genus" reg="Gamasomorpha">Gamasomorpha</tp:taxon-name-part>
              <tp:taxon-name-part taxon-name-part-type="species" reg="bakeri">bakeri</tp:taxon-name-part>
              <object-id xmlns:xlink="http://www.w3.org/1999/xlink" content-type="zoobank" xlink:type="simple">https://zoobank.org/D97BE1EE-D6EF-4DB5-A0EB-C5603BB3FE49</object-id>
            </tp:taxon-name><tp:taxon-status xmlns:xlink="http://www.w3.org/1999/xlink" xlink:type="simple">sp. nov.</tp:taxon-status><xref ref-type="fig" rid="F1">Figs 1</xref><xref ref-type="fig" rid="F2">, 2</xref><xref ref-type="fig" rid="F3">, 3</xref><xref ref-type="fig" rid="F12">, 12A–C</xref></tp:nomenclature><tp:treatment-sec sec-type="material" id="SECID0E4NAC"><title>Material examined.</title><p><bold><italic>Holotype</italic></bold> Philippines • ♂ (<named-content xmlns:xlink="http://www.w3.org/1999/xlink" content-type="dwc:institutional_code" xlink:title="Natural History Museum Vienna, Austria" xlink:href="http://grbio.org/institution/naturhistorisches-museum-wien-0" xlink:type="simple">NHMW</named-content>-ZOO-AR-215); Luzon, Mt. Makiling; leg. C.F. Baker. <bold><italic>Paratypes</italic>.</bold> Philippines • 3♂2♀ (<named-content xmlns:xlink="http://www.w3.org/1999/xlink" content-type="dwc:institutional_code" xlink:title="Natural History Museum Vienna, Austria" xlink:href="http://grbio.org/institution/naturhistorisches-museum-wien-0" xlink:type="simple">NHMW</named-content>-ZOO-AR-30391); same data as holotype.</p></tp:treatment-sec><tp:treatment-sec sec-type="etymology" id="SECID0EWOAC"><title>Etymology.</title><p>The specific name is named after the collector, American entomologist Charles Fuller Baker (1872–1927), who worked in the Philippines from 1899–1903.</p></tp:treatment-sec><tp:treatment-sec sec-type="diagnosis" id="SECID0E2OAC"><title>Diagnosis.</title><p>The new species is similar to <italic><tp:taxon-name><tp:taxon-name-part taxon-name-part-type="genus" reg="Gamasomorpha">G.</tp:taxon-name-part> <tp:taxon-name-part taxon-name-part-type="species" reg="ophiria">ophiria</tp:taxon-name-part></tp:taxon-name></italic> Eichenberger, 2012 from Malaysia in the presence of droplike pits on the sternum, sharply pointed denticles along the lateral margin of the carapace, and posterolateral spikes on the carapace, but can be distinguished by the carapace with three posterolateral spikes (vs two; cf. Fig. <xref ref-type="fig" rid="F1">1E</xref> and <xref ref-type="bibr" rid="B1">Eichenberger et al. 2012</xref>: fig. 15C), the booklung covers are smooth (vs elevated from body surface; cf. Fig. <xref ref-type="fig" rid="F3">3F</xref> and <xref ref-type="bibr" rid="B1">Eichenberger et al. 2012</xref>: fig. 15I, J), and the embolus has a folded tip (vs straight; cf. Fig. <xref ref-type="fig" rid="F2">2B, F</xref> and <xref ref-type="bibr" rid="B1">Eichenberger et al. 2012</xref>: fig. 16A–C).</p><fig id="F1" position="float" orientation="portrait"><object-id xmlns:xlink="http://www.w3.org/1999/xlink" content-type="doi" xlink:type="simple">10.3897/zookeys.1258.168616.figure1</object-id><object-id xmlns:xlink="http://www.w3.org/1999/xlink" content-type="arpha" xlink:type="simple">8C26948D-2043-5542-9B47-77925A8E57F3</object-id><label>Figure 1.</label><caption><p><italic><tp:taxon-name><tp:taxon-name-part taxon-name-part-type="genus" reg="Gamasomorpha">Gamasomorpha</tp:taxon-name-part> <tp:taxon-name-part taxon-name-part-type="species" reg="bakeri">bakeri</tp:taxon-name-part></tp:taxon-name></italic> sp. nov., male holotype. A–C. Habitus, dorsal, lateral and ventral views; D–F. Prosoma, dorsal, lateral and ventral views. Abbreviations: <abbrev xmlns:xlink="http://www.w3.org/1999/xlink" xlink:title="carapace posterolateral pits" id="ABBRID0EYAAE" xlink:type="simple">cpp</abbrev> = carapace posterolateral pits; cps = carapace posterolateral spikes; <abbrev xmlns:xlink="http://www.w3.org/1999/xlink" xlink:title="transverse groove" id="ABBRID0E3AAE" xlink:type="simple">tg</abbrev> = transverse groove. Scale bars: 0.4 mm.</p></caption><graphic xmlns:xlink="http://www.w3.org/1999/xlink" xlink:href="zookeys-1258-313_article-168616__-g001.jpg" position="float" orientation="portrait" xlink:type="simple" id="oo_1459506.jpg"><uri content-type="original_file" xlink:type="simple">https://binary.pensoft.net/fig/1459506</uri></graphic></fig><fig id="F2" position="float" orientation="portrait"><object-id xmlns:xlink="http://www.w3.org/1999/xlink" content-type="doi" xlink:type="simple">10.3897/zookeys.1258.168616.figure2</object-id><object-id xmlns:xlink="http://www.w3.org/1999/xlink" content-type="arpha" xlink:type="simple">B649C3BE-E314-5466-8AC0-695BA0CAF642</object-id><label>Figure 2.</label><caption><p><italic><tp:taxon-name><tp:taxon-name-part taxon-name-part-type="genus" reg="Gamasomorpha">Gamasomorpha</tp:taxon-name-part> <tp:taxon-name-part taxon-name-part-type="species" reg="bakeri">bakeri</tp:taxon-name-part></tp:taxon-name></italic> sp. nov., male left palp, <abbrev xmlns:xlink="http://www.w3.org/1999/xlink" xlink:title="Scanning electron microscope images" id="ABBRID0EYBAE" xlink:type="simple">SEM</abbrev>. A, C, E. Prolateral, anterior-retrolateral and dorsal views; B, D, F. Distal part of bulb, prolateral, anterior-retrolateral and dorsal views. Abbreviations: <abbrev xmlns:xlink="http://www.w3.org/1999/xlink" xlink:title="conical extension" id="ABBRID0E3BAE" xlink:type="simple">ce</abbrev> = conical extension; <abbrev xmlns:xlink="http://www.w3.org/1999/xlink" xlink:title="conductor" id="ABBRID0EACAE" xlink:type="simple">co</abbrev> = conductor; <abbrev xmlns:xlink="http://www.w3.org/1999/xlink" xlink:title="embolus" id="ABBRID0EECAE" xlink:type="simple">em</abbrev> = embolus; <abbrev xmlns:xlink="http://www.w3.org/1999/xlink" xlink:title="mesal embolic accessory appendage" id="ABBRID0EICAE" xlink:type="simple">ma</abbrev> = mesal embolic accessory appendage. Scale bars: 0.1 mm.</p></caption><graphic xmlns:xlink="http://www.w3.org/1999/xlink" xlink:href="zookeys-1258-313_article-168616__-g002.jpg" position="float" orientation="portrait" xlink:type="simple" id="oo_1459507.jpg"><uri content-type="original_file" xlink:type="simple">https://binary.pensoft.net/fig/1459507</uri></graphic></fig><fig id="F3" position="float" orientation="portrait"><object-id xmlns:xlink="http://www.w3.org/1999/xlink" content-type="doi" xlink:type="simple">10.3897/zookeys.1258.168616.figure3</object-id><object-id xmlns:xlink="http://www.w3.org/1999/xlink" content-type="arpha" xlink:type="simple">E912F568-DAFF-502B-BABB-95EF4B8FD720</object-id><label>Figure 3.</label><caption><p><italic><tp:taxon-name><tp:taxon-name-part taxon-name-part-type="genus" reg="Gamasomorpha">Gamasomorpha</tp:taxon-name-part> <tp:taxon-name-part taxon-name-part-type="species" reg="bakeri">bakeri</tp:taxon-name-part></tp:taxon-name></italic> sp. nov., female paratype. A–D. Prosoma, dorsal, ventral, lateral and anterior views; E–G. Abdomen, ventral, lateral and anterior views; H. Epigastric region, ventral view; I. Endogyne, dorsal view. Abbreviation: <abbrev xmlns:xlink="http://www.w3.org/1999/xlink" xlink:title="booklung covers" id="ABBRID0EEDAE" xlink:type="simple">boc</abbrev> = booklung covers; <abbrev xmlns:xlink="http://www.w3.org/1999/xlink" xlink:title="carapace posterolateral pits" id="ABBRID0EIDAE" xlink:type="simple">cpp</abbrev> = carapace posterolateral pits; cps = carapace posterolateral spikes; <abbrev xmlns:xlink="http://www.w3.org/1999/xlink" xlink:title="globular appendix" id="ABBRID0EMDAE" xlink:type="simple">gap</abbrev> = globular appendix; <abbrev xmlns:xlink="http://www.w3.org/1999/xlink" xlink:title="nail-like process" id="ABBRID0EQDAE" xlink:type="simple">na</abbrev> = nail-like process; <abbrev xmlns:xlink="http://www.w3.org/1999/xlink" xlink:title="paddle-like sclerite" id="ABBRID0EUDAE" xlink:type="simple">psc</abbrev> = paddle-like sclerite; <abbrev xmlns:xlink="http://www.w3.org/1999/xlink" xlink:title="receptacle" id="ABBRID0EYDAE" xlink:type="simple">re</abbrev> = receptacle; <abbrev xmlns:xlink="http://www.w3.org/1999/xlink" xlink:title="secretory sac" id="ABBRID0E3DAE" xlink:type="simple">ssa</abbrev> = secretory sac; <abbrev xmlns:xlink="http://www.w3.org/1999/xlink" xlink:title="transverse groove" id="ABBRID0EAEAE" xlink:type="simple">tg</abbrev> = transverse groove. Scale bars: 0.4 mm (A–G); 0.1 mm (H, I).</p></caption><graphic xmlns:xlink="http://www.w3.org/1999/xlink" xlink:href="zookeys-1258-313_article-168616__-g003.jpg" position="float" orientation="portrait" xlink:type="simple" id="oo_1459508.jpg"><uri content-type="original_file" xlink:type="simple">https://binary.pensoft.net/fig/1459508</uri></graphic></fig></tp:treatment-sec><tp:treatment-sec sec-type="description" id="SECID0EJEAE"><title>Description.</title><p><bold><italic>Male</italic></bold> (holotype). Total length 2.78; carapace 1.24 long, 0.91 wide; abdomen 1.49 long, 1.01 wide. Habitus as in Fig. <xref ref-type="fig" rid="F1">1A–C</xref>. Body reddish brown, legs yellow. Carapace (Fig. <xref ref-type="fig" rid="F1">1D, E</xref>): surface smooth, with 3 pairs of posterolateral spikes, posterolateral edge with pair of pits; lateral margin with pointed denticles; pars cephalica slightly elevated in lateral view. Eyes (Fig. <xref ref-type="fig" rid="F1">1D, E</xref>): <abbrev xmlns:xlink="http://www.w3.org/1999/xlink" xlink:title="anterior lateral eyes" id="ABBRID0EAFAE" xlink:type="simple">ALE</abbrev> largest, <abbrev xmlns:xlink="http://www.w3.org/1999/xlink" xlink:title="posterior lateral eyes" id="ABBRID0EEFAE" xlink:type="simple">PLE</abbrev> smallest; posterior eye row straight viewed from above, procurved from front; <abbrev xmlns:xlink="http://www.w3.org/1999/xlink" xlink:title="anterior lateral eyes" id="ABBRID0EIFAE" xlink:type="simple">ALE</abbrev> separated by about their radius; <abbrev xmlns:xlink="http://www.w3.org/1999/xlink" xlink:title="anterior lateral eyes" id="ABBRID0EMFAE" xlink:type="simple">ALE</abbrev> separated from edge of carapace by about 0.8 times their diameter. Sternum (Fig. <xref ref-type="fig" rid="F1">1F</xref>): longer than wide, surface smooth, with radial furrows of large, roundish, droplike pits between coxae. Abdomen (Fig. <xref ref-type="fig" rid="F1">1A–C</xref>): dorsal scutum ovoid, punctate, densely covered with short setae; booklung covers middle size; pedicel tube short, without dorsolateral extension; scuto-pedicel region without scutal ridge. Palp (Figs <xref ref-type="fig" rid="F2">2A–F</xref>, <xref ref-type="fig" rid="F12">12A–C</xref>): pale-orange; bulb distally tapering, ending as small conical extension (<abbrev xmlns:xlink="http://www.w3.org/1999/xlink" xlink:title="conical extension" id="ABBRID0EAGAE" xlink:type="simple">ce</abbrev>); cymbium extending beyond distal tip of bulb; embolus (<abbrev xmlns:xlink="http://www.w3.org/1999/xlink" xlink:title="embolus" id="ABBRID0EEGAE" xlink:type="simple">em</abbrev>) dark, long, slender, lamellar, with folded tip, half way to distal tip split into second, slightly shorter, mesal embolic accessory appendage (<abbrev xmlns:xlink="http://www.w3.org/1999/xlink" xlink:title="mesal embolic accessory appendage" id="ABBRID0EIGAE" xlink:type="simple">ma</abbrev>), adjacent to third, slightly shorter, lamellar conductor (<abbrev xmlns:xlink="http://www.w3.org/1999/xlink" xlink:title="conductor" id="ABBRID0EMGAE" xlink:type="simple">co</abbrev>).</p><p><bold><italic>Female</italic></bold> (paratype). Total length 2.88; carapace 1.35 long, 0.99 wide; abdomen 1.56 long, 1.21 wide. As in male, except as noted. Epigastric area (Fig. <xref ref-type="fig" rid="F3">3E, H</xref>): externally without special features. Endogyne (Fig. <xref ref-type="fig" rid="F3">3I</xref>): receptacle broadly oval, with ovoid secretory sac (<abbrev xmlns:xlink="http://www.w3.org/1999/xlink" xlink:title="secretory sac" id="ABBRID0E6GAE" xlink:type="simple">ssa</abbrev>), globular appendix (<abbrev xmlns:xlink="http://www.w3.org/1999/xlink" xlink:title="globular appendix" id="ABBRID0EDHAE" xlink:type="simple">gap</abbrev>) narrow, with anterior paddle-like sclerite (<abbrev xmlns:xlink="http://www.w3.org/1999/xlink" xlink:title="paddle-like sclerite" id="ABBRID0EHHAE" xlink:type="simple">psc</abbrev>) and nail-like process (<abbrev xmlns:xlink="http://www.w3.org/1999/xlink" xlink:title="nail-like process" id="ABBRID0ELHAE" xlink:type="simple">na</abbrev>), lateral sclerites functioning as muscle attachments.</p></tp:treatment-sec><tp:treatment-sec sec-type="distribution" id="SECID0EPHAE"><title>Distribution.</title><p>Known only from the type locality (Fig. <xref ref-type="fig" rid="F13">13</xref>).</p></tp:treatment-sec><tp:treatment-sec><!--Section generated to contain objects referenced in tp:taxon-treatment.--><fig id="F12" position="float" orientation="portrait"><object-id xmlns:xlink="http://www.w3.org/1999/xlink" content-type="doi" xlink:type="simple">10.3897/zookeys.1258.168616.figure12</object-id><object-id xmlns:xlink="http://www.w3.org/1999/xlink" content-type="arpha" xlink:type="simple">E9D72CAB-BD10-5D69-9D01-D3B6B51B2778</object-id><label>Figure 12.</label><caption><p><italic><tp:taxon-name><tp:taxon-name-part taxon-name-part-type="genus" reg="Gamasomorpha">Gamasomorpha</tp:taxon-name-part></tp:taxon-name></italic> spp., male left palp. A–C. <italic><tp:taxon-name><tp:taxon-name-part taxon-name-part-type="genus" reg="Gamasomorpha">G.</tp:taxon-name-part> <tp:taxon-name-part taxon-name-part-type="species" reg="bakeri">bakeri</tp:taxon-name-part></tp:taxon-name></italic> sp. nov.; D–F. <italic><tp:taxon-name><tp:taxon-name-part taxon-name-part-type="genus" reg="Gamasomorpha">G.</tp:taxon-name-part> <tp:taxon-name-part taxon-name-part-type="species" reg="fortdekock">fortdekock</tp:taxon-name-part></tp:taxon-name></italic> sp. nov.; G–I. <italic><tp:taxon-name><tp:taxon-name-part taxon-name-part-type="genus" reg="Gamasomorpha">G.</tp:taxon-name-part> <tp:taxon-name-part taxon-name-part-type="species" reg="jacobsoni">jacobsoni</tp:taxon-name-part></tp:taxon-name></italic> sp. nov.; J–L. <italic><tp:taxon-name><tp:taxon-name-part taxon-name-part-type="genus" reg="Gamasomorpha">G.</tp:taxon-name-part> <tp:taxon-name-part taxon-name-part-type="species" reg="shoushanensis">shoushanensis</tp:taxon-name-part></tp:taxon-name></italic> (Tong &amp; Li, 2014). A, D, G, J. Prolateral view; B, E, H, K. Dorsal view; C, F, I, L. Retrolateral view. Scale bars: 0.1 mm.</p></caption><graphic xmlns:xlink="http://www.w3.org/1999/xlink" xlink:href="zookeys-1258-313_article-168616__-g012.jpg" position="float" orientation="portrait" xlink:type="simple" id="oo_1459517.jpg"><uri content-type="original_file" xlink:type="simple">https://binary.pensoft.net/fig/1459517</uri></graphic></fig><fig id="F13" position="float" orientation="portrait"><object-id xmlns:xlink="http://www.w3.org/1999/xlink" content-type="doi" xlink:type="simple">10.3897/zookeys.1258.168616.figure13</object-id><object-id xmlns:xlink="http://www.w3.org/1999/xlink" content-type="arpha" xlink:type="simple">40A9DB9E-0BD3-5411-99F6-34C305000002</object-id><label>Figure 13.</label><caption><p>Distribution records of the four <italic><tp:taxon-name><tp:taxon-name-part taxon-name-part-type="genus" reg="Gamasomorpha">Gamasomorpha</tp:taxon-name-part></tp:taxon-name></italic> species: 1. <italic><tp:taxon-name><tp:taxon-name-part taxon-name-part-type="genus" reg="Gamasomorpha">G.</tp:taxon-name-part> <tp:taxon-name-part taxon-name-part-type="species" reg="bakeri">bakeri</tp:taxon-name-part></tp:taxon-name></italic> sp. nov.; 2. <italic><tp:taxon-name><tp:taxon-name-part taxon-name-part-type="genus" reg="Gamasomorpha">G.</tp:taxon-name-part> <tp:taxon-name-part taxon-name-part-type="species" reg="fortdekock">fortdekock</tp:taxon-name-part></tp:taxon-name></italic> sp. nov.; 3. <italic><tp:taxon-name><tp:taxon-name-part taxon-name-part-type="genus" reg="Gamasomorpha">G.</tp:taxon-name-part> <tp:taxon-name-part taxon-name-part-type="species" reg="jacobsoni">jacobsoni</tp:taxon-name-part></tp:taxon-name></italic> sp. nov.; 4. <italic><tp:taxon-name><tp:taxon-name-part taxon-name-part-type="genus" reg="Gamasomorpha">G.</tp:taxon-name-part> <tp:taxon-name-part taxon-name-part-type="species" reg="shoushanensis">shoushanensis</tp:taxon-name-part></tp:taxon-name></italic> (Tong &amp; Li, 2014).</p></caption><graphic xmlns:xlink="http://www.w3.org/1999/xlink" xlink:href="zookeys-1258-313_article-168616__-g013.jpg" position="float" orientation="portrait" xlink:type="simple" id="oo_1459518.jpg"><uri content-type="original_file" xlink:type="simple">https://binary.pensoft.net/fig/1459518</uri></graphic></fig></tp:treatment-sec><ref-list><ref id="B1"><mixed-citation xmlns:xlink="http://www.w3.org/1999/xlink" xlink:type="simple"><person-group><name name-style="western"><surname>Eichenberger</surname><given-names>B</given-names></name><name name-style="western"><surname>Kranz-Baltensperger</surname><given-names>Y</given-names></name><name name-style="western"><surname>Ott</surname><given-names>R</given-names></name><name name-style="western"><surname>Graber</surname><given-names>W</given-names></name><name name-style="western"><surname>Nentwig</surname><given-names>W</given-names></name><name name-style="western"><surname>Kropf</surname><given-names>C</given-names></name></person-group> (<year>2012</year>) <article-title>Morphology of new Indian/Indonesian <italic><tp:taxon-name><tp:taxon-name-part taxon-name-part-type="genus">Gamasomorpha</tp:taxon-name-part></tp:taxon-name></italic> and <italic><tp:taxon-name><tp:taxon-name-part taxon-name-part-type="genus">Xestaspis</tp:taxon-name-part></tp:taxon-name></italic> species (<tp:taxon-name><tp:taxon-name-part taxon-name-part-type="order">Araneae</tp:taxon-name-part></tp:taxon-name>: <tp:taxon-name><tp:taxon-name-part taxon-name-part-type="family">Oonopidae</tp:taxon-name-part></tp:taxon-name>).</article-title><source>Zootaxa</source><volume>3160</volume>(<issue>1</issue>): <fpage>1</fpage>–<lpage>68</lpage>. <ext-link xlink:href="10.11646/zootaxa.3160.1.1" ext-link-type="doi" xlink:type="simple">https://doi.org/10.11646/zootaxa.3160.1.1</ext-link></mixed-citation></ref></ref-list></tp:taxon-treatment>
