# Supplementary material for: ﻿Three new species of the genus Gamasomorpha Karsch, 1881 (Araneae, Oonopidae) from the Philippines and Sumatra, Indonesia
Source: Zookeys. 2025 Nov 6;1258:313–31. doi: 10.3897/zookeys.1258.168616 (PMC12616278; doi:10.3897/zookeys.1258.168616)
Supplement: XML Treatment for Gamasomorpha fortdekock [file zookeys.1258.168616-treatment3.xml]

<!DOCTYPE tp:taxon-treatment
  PUBLIC "-//TaxonX//DTD Taxonomic Treatment Publishing DTD v0 20100105//EN" "tax-treatment-NSO.dtd">
<tp:taxon-treatment xmlns:tp="http://www.plazi.org/taxpub"><tp:treatment-meta><kwd-group><label>Taxon classification</label><kwd>
                <named-content content-type="kingdom">Animalia</named-content>
              </kwd><kwd>
                <named-content content-type="order">Araneae</named-content>
              </kwd><kwd>
                <named-content content-type="family">Oonopidae</named-content>
              </kwd></kwd-group><mixed-citation publication-type="journal"><person-group><name><surname>Bai</surname><given-names>Yang</given-names></name><name><surname>Bian</surname><given-names>Dongju</given-names></name><name><surname>Tong</surname><given-names>Yanfeng</given-names></name><name><surname>Hörweg</surname><given-names>Christoph</given-names></name></person-group><article-title>﻿Three new species of the genus <italic><tp:taxon-name><tp:taxon-name-part taxon-name-part-type="genus" reg="Gamasomorpha">Gamasomorpha</tp:taxon-name-part></tp:taxon-name></italic> Karsch, 1881 (<tp:taxon-name><tp:taxon-name-part taxon-name-part-type="order">Araneae</tp:taxon-name-part></tp:taxon-name>, <tp:taxon-name><tp:taxon-name-part taxon-name-part-type="family">Oonopidae</tp:taxon-name-part></tp:taxon-name>) from the Philippines and Sumatra, Indonesia</article-title><source>Zookeys</source><day>06</day><month>11</month><year>2025</year><volume>1258</volume><fpage>313</fpage><lpage>331</lpage><pub-id pub-id-type="doi">10.3897/zookeys.1258.168616</pub-id></mixed-citation></tp:treatment-meta><tp:nomenclature><label>﻿</label><tp:taxon-name><object-id xmlns:xlink="http://www.w3.org/1999/xlink" content-type="arpha" xlink:type="simple">49D320C3-1C51-5F97-8FD4-B50BE27FE4CE</object-id>
              <tp:taxon-name-part taxon-name-part-type="genus" reg="Gamasomorpha">Gamasomorpha</tp:taxon-name-part>
              <tp:taxon-name-part taxon-name-part-type="species" reg="fortdekock">fortdekock</tp:taxon-name-part>
              <object-id xmlns:xlink="http://www.w3.org/1999/xlink" content-type="zoobank" xlink:type="simple">https://zoobank.org/0A32030A-BF88-4F4E-BB27-AAE52876B74F</object-id>
            </tp:taxon-name><tp:taxon-status xmlns:xlink="http://www.w3.org/1999/xlink" xlink:type="simple">sp. nov.</tp:taxon-status><xref ref-type="fig" rid="F4">Figs 4</xref><xref ref-type="fig" rid="F5">, 5</xref><xref ref-type="fig" rid="F12">, 12D–F</xref></tp:nomenclature><tp:treatment-sec sec-type="material" id="SECID0EOJAE"><title>Material examined.</title><p><bold><italic>Holotype</italic></bold> Indonesia • ♂ (<named-content xmlns:xlink="http://www.w3.org/1999/xlink" content-type="dwc:institutional_code" xlink:title="Natural History Museum Vienna, Austria" xlink:href="http://grbio.org/institution/naturhistorisches-museum-wien-0" xlink:type="simple">NHMW</named-content>-ZOO-AR-207); Sumatra, Fort de Kock; leg. Edward Richard Jacobson. <bold><italic>Paratype</italic>.</bold> Indonesia • 2♂ (<named-content xmlns:xlink="http://www.w3.org/1999/xlink" content-type="dwc:institutional_code" xlink:title="Natural History Museum Vienna, Austria" xlink:href="http://grbio.org/institution/naturhistorisches-museum-wien-0" xlink:type="simple">NHMW</named-content>-ZOO-AR-30392); same data as holotype.</p></tp:treatment-sec><tp:treatment-sec sec-type="etymology" id="SECID0EHKAE"><title>Etymology.</title><p>The specific name is a noun in apposition taken from the type locality.</p></tp:treatment-sec><tp:treatment-sec sec-type="diagnosis" id="SECID0EMKAE"><title>Diagnosis.</title><p>The new species is similar to <italic><tp:taxon-name><tp:taxon-name-part taxon-name-part-type="genus" reg="Gamasomorpha">G.</tp:taxon-name-part> <tp:taxon-name-part taxon-name-part-type="species" reg="comosa">comosa</tp:taxon-name-part></tp:taxon-name></italic> Tong &amp; Li, 2009 from China in the smooth carapace and the pointed conical extension of bulb, but can be distinguished by the abdomen strongly constricted at anterior part (vs not constrict; cf. Fig. <xref ref-type="fig" rid="F4">4A</xref> and <xref ref-type="bibr" rid="B11">Tong and Li 2009</xref>: fig. 1A), pedicel tube with colorless, almost transparent directed hairs (vs lacking; cf. Fig. <xref ref-type="fig" rid="F4">4I</xref> and <xref ref-type="bibr" rid="B11">Tong and Li 2009</xref>: fig. 2C), and the scuto-pedicel region with a curved scutal ridge and a small round knob (vs lacking, but with nearly rectangular lateral ridge; cf. Fig. <xref ref-type="fig" rid="F4">4I</xref> and <xref ref-type="bibr" rid="B11">Tong and Li 2009</xref>: fig. 2B, C).</p><fig id="F4" position="float" orientation="portrait"><object-id xmlns:xlink="http://www.w3.org/1999/xlink" content-type="doi" xlink:type="simple">10.3897/zookeys.1258.168616.figure4</object-id><object-id xmlns:xlink="http://www.w3.org/1999/xlink" content-type="arpha" xlink:type="simple">9743E830-78BB-561F-BD64-E6A4FBF55E75</object-id><label>Figure 4.</label><caption><p><italic><tp:taxon-name><tp:taxon-name-part taxon-name-part-type="genus" reg="Gamasomorpha">Gamasomorpha</tp:taxon-name-part> <tp:taxon-name-part taxon-name-part-type="species" reg="fortdekock">fortdekock</tp:taxon-name-part></tp:taxon-name></italic> sp. nov., male holotype. A–C. Habitus, dorsal, ventral and lateral views, arrows show the constriction; D–G. Prosoma, dorsal, ventral, anterior and lateral views; H, I. Abdomen, ventral and anteroventral views. Abbreviations: <abbrev xmlns:xlink="http://www.w3.org/1999/xlink" xlink:title="booklung covers" id="ABBRID0EIMAE" xlink:type="simple">boc</abbrev> = booklung covers; <abbrev xmlns:xlink="http://www.w3.org/1999/xlink" xlink:title="knob" id="ABBRID0EMMAE" xlink:type="simple">kno</abbrev> = knob; <abbrev xmlns:xlink="http://www.w3.org/1999/xlink" xlink:title="scutal ridge" id="ABBRID0EQMAE" xlink:type="simple">scr</abbrev> = scutal ridge; <abbrev xmlns:xlink="http://www.w3.org/1999/xlink" xlink:title="transparent hairs" id="ABBRID0EUMAE" xlink:type="simple">trh</abbrev> = transparent hairs. Scale bars: 0.4 mm.</p></caption><graphic xmlns:xlink="http://www.w3.org/1999/xlink" xlink:href="zookeys-1258-313_article-168616__-g004.jpg" position="float" orientation="portrait" xlink:type="simple" id="oo_1459509.jpg"><uri content-type="original_file" xlink:type="simple">https://binary.pensoft.net/fig/1459509</uri></graphic></fig></tp:treatment-sec><tp:treatment-sec sec-type="description" id="SECID0E4MAE"><title>Description.</title><p><bold><italic>Male</italic></bold> (holotype). Total length 2.34; carapace 0.95 long, 0.78 wide; abdomen 1.68 long, 1.00 wide. Habitus as in Fig. <xref ref-type="fig" rid="F4">4A–C</xref>. Body yellow, chelicerae and legs lighter. Carapace (Fig. <xref ref-type="fig" rid="F4">4C, D, F</xref>): surface smooth; pars cephalica strongly elevated in lateral view; lateral margin with a row of finely hairs. Eyes (Fig. <xref ref-type="fig" rid="F4">4D, F</xref>): <abbrev xmlns:xlink="http://www.w3.org/1999/xlink" xlink:title="anterior lateral eyes" id="ABBRID0EUNAE" xlink:type="simple">ALE</abbrev> largest, <abbrev xmlns:xlink="http://www.w3.org/1999/xlink" xlink:title="posterior lateral eyes" id="ABBRID0EYNAE" xlink:type="simple">PLE</abbrev> smallest; posterior eye row recurved viewed from above, procurved from front; <abbrev xmlns:xlink="http://www.w3.org/1999/xlink" xlink:title="anterior lateral eyes" id="ABBRID0E3NAE" xlink:type="simple">ALE</abbrev> separated by less than their radius; <abbrev xmlns:xlink="http://www.w3.org/1999/xlink" xlink:title="anterior lateral eyes" id="ABBRID0EAOAE" xlink:type="simple">ALE</abbrev> separated from edge of carapace by about 0.5 times their diameter. Sternum (Fig. <xref ref-type="fig" rid="F4">4E</xref>): finely reticulate, with narrow, transverse palpal groove, covered with thin hairs standing in small pits, radial furrows present. Abdomen (Fig. <xref ref-type="fig" rid="F4">4A, H, I</xref>): dorsal scutum ovoid, punctate, densely covered with short setae, anterior part strongly constricted; booklung covers very small; pedicel tube short, without dorsolateral extension, with colorless, almost transparent directed hairs; scuto-pedicel region with curved scutal ridge and a small round knob. Palp (Figs <xref ref-type="fig" rid="F5">5A–F</xref>, <xref ref-type="fig" rid="F12">12D–F</xref>): yellowish; bulb distally tapering, ending as pointed conical extension (<abbrev xmlns:xlink="http://www.w3.org/1999/xlink" xlink:title="conical extension" id="ABBRID0EUOAE" xlink:type="simple">ce</abbrev>); cymbium not extending beyond distal tip of bulb; with long slender, lamellar embolus (<abbrev xmlns:xlink="http://www.w3.org/1999/xlink" xlink:title="embolus" id="ABBRID0EYOAE" xlink:type="simple">em</abbrev>), adjacent to an embolic accessory appendage (<abbrev xmlns:xlink="http://www.w3.org/1999/xlink" xlink:title="mesal embolic accessory appendage" id="ABBRID0E3OAE" xlink:type="simple">ma</abbrev>) and a lamellar conductor (<abbrev xmlns:xlink="http://www.w3.org/1999/xlink" xlink:title="conductor" id="ABBRID0EAPAE" xlink:type="simple">co</abbrev>).</p><fig id="F5" position="float" orientation="portrait"><object-id xmlns:xlink="http://www.w3.org/1999/xlink" content-type="doi" xlink:type="simple">10.3897/zookeys.1258.168616.figure5</object-id><object-id xmlns:xlink="http://www.w3.org/1999/xlink" content-type="arpha" xlink:type="simple">CD83D170-5E4B-5533-A171-7F1D19667F34</object-id><label>Figure 5.</label><caption><p><italic><tp:taxon-name><tp:taxon-name-part taxon-name-part-type="genus" reg="Gamasomorpha">Gamasomorpha</tp:taxon-name-part> <tp:taxon-name-part taxon-name-part-type="species" reg="fortdekock">fortdekock</tp:taxon-name-part></tp:taxon-name></italic> sp. nov., male left palp, <abbrev xmlns:xlink="http://www.w3.org/1999/xlink" xlink:title="Scanning electron microscope images" id="ABBRID0EXPAE" xlink:type="simple">SEM</abbrev>. A, C, E. Prolateral, dorsal and anterior-retrolateral views; B, D, F. Distal part of bulb, prolateral, dorsal and anterior-retrolateral views. Abbreviations: <abbrev xmlns:xlink="http://www.w3.org/1999/xlink" xlink:title="conical extension" id="ABBRID0E2PAE" xlink:type="simple">ce</abbrev> = conical extension; <abbrev xmlns:xlink="http://www.w3.org/1999/xlink" xlink:title="conductor" id="ABBRID0E6PAE" xlink:type="simple">co</abbrev> = conductor; <abbrev xmlns:xlink="http://www.w3.org/1999/xlink" xlink:title="embolus" id="ABBRID0EDQAE" xlink:type="simple">em</abbrev> = embolus; <abbrev xmlns:xlink="http://www.w3.org/1999/xlink" xlink:title="mesal embolic accessory appendage" id="ABBRID0EHQAE" xlink:type="simple">ma</abbrev> = mesal embolic accessory appendage. Scale bars: 0.1 mm.</p></caption><graphic xmlns:xlink="http://www.w3.org/1999/xlink" xlink:href="zookeys-1258-313_article-168616__-g005.jpg" position="float" orientation="portrait" xlink:type="simple" id="oo_1459510.jpg"><uri content-type="original_file" xlink:type="simple">https://binary.pensoft.net/fig/1459510</uri></graphic></fig><p><bold><italic>Female</italic>.</bold> Unknown.</p></tp:treatment-sec><tp:treatment-sec sec-type="distribution" id="SECID0EXQAE"><title>Distribution.</title><p>Known only from the type locality (Fig. <xref ref-type="fig" rid="F13">13</xref>).</p></tp:treatment-sec><tp:treatment-sec><!--Section generated to contain objects referenced in tp:taxon-treatment.--><fig id="F12" position="float" orientation="portrait"><object-id xmlns:xlink="http://www.w3.org/1999/xlink" content-type="doi" xlink:type="simple">10.3897/zookeys.1258.168616.figure12</object-id><object-id xmlns:xlink="http://www.w3.org/1999/xlink" content-type="arpha" xlink:type="simple">E9D72CAB-BD10-5D69-9D01-D3B6B51B2778</object-id><label>Figure 12.</label><caption><p><italic><tp:taxon-name><tp:taxon-name-part taxon-name-part-type="genus" reg="Gamasomorpha">Gamasomorpha</tp:taxon-name-part></tp:taxon-name></italic> spp., male left palp. A–C. <italic><tp:taxon-name><tp:taxon-name-part taxon-name-part-type="genus" reg="Gamasomorpha">G.</tp:taxon-name-part> <tp:taxon-name-part taxon-name-part-type="species" reg="bakeri">bakeri</tp:taxon-name-part></tp:taxon-name></italic> sp. nov.; D–F. <italic><tp:taxon-name><tp:taxon-name-part taxon-name-part-type="genus" reg="Gamasomorpha">G.</tp:taxon-name-part> <tp:taxon-name-part taxon-name-part-type="species" reg="fortdekock">fortdekock</tp:taxon-name-part></tp:taxon-name></italic> sp. nov.; G–I. <italic><tp:taxon-name><tp:taxon-name-part taxon-name-part-type="genus" reg="Gamasomorpha">G.</tp:taxon-name-part> <tp:taxon-name-part taxon-name-part-type="species" reg="jacobsoni">jacobsoni</tp:taxon-name-part></tp:taxon-name></italic> sp. nov.; J–L. <italic><tp:taxon-name><tp:taxon-name-part taxon-name-part-type="genus" reg="Gamasomorpha">G.</tp:taxon-name-part> <tp:taxon-name-part taxon-name-part-type="species" reg="shoushanensis">shoushanensis</tp:taxon-name-part></tp:taxon-name></italic> (Tong &amp; Li, 2014). A, D, G, J. Prolateral view; B, E, H, K. Dorsal view; C, F, I, L. Retrolateral view. Scale bars: 0.1 mm.</p></caption><graphic xmlns:xlink="http://www.w3.org/1999/xlink" xlink:href="zookeys-1258-313_article-168616__-g012.jpg" position="float" orientation="portrait" xlink:type="simple" id="oo_1459517.jpg"><uri content-type="original_file" xlink:type="simple">https://binary.pensoft.net/fig/1459517</uri></graphic></fig><fig id="F13" position="float" orientation="portrait"><object-id xmlns:xlink="http://www.w3.org/1999/xlink" content-type="doi" xlink:type="simple">10.3897/zookeys.1258.168616.figure13</object-id><object-id xmlns:xlink="http://www.w3.org/1999/xlink" content-type="arpha" xlink:type="simple">40A9DB9E-0BD3-5411-99F6-34C305000002</object-id><label>Figure 13.</label><caption><p>Distribution records of the four <italic><tp:taxon-name><tp:taxon-name-part taxon-name-part-type="genus" reg="Gamasomorpha">Gamasomorpha</tp:taxon-name-part></tp:taxon-name></italic> species: 1. <italic><tp:taxon-name><tp:taxon-name-part taxon-name-part-type="genus" reg="Gamasomorpha">G.</tp:taxon-name-part> <tp:taxon-name-part taxon-name-part-type="species" reg="bakeri">bakeri</tp:taxon-name-part></tp:taxon-name></italic> sp. nov.; 2. <italic><tp:taxon-name><tp:taxon-name-part taxon-name-part-type="genus" reg="Gamasomorpha">G.</tp:taxon-name-part> <tp:taxon-name-part taxon-name-part-type="species" reg="fortdekock">fortdekock</tp:taxon-name-part></tp:taxon-name></italic> sp. nov.; 3. <italic><tp:taxon-name><tp:taxon-name-part taxon-name-part-type="genus" reg="Gamasomorpha">G.</tp:taxon-name-part> <tp:taxon-name-part taxon-name-part-type="species" reg="jacobsoni">jacobsoni</tp:taxon-name-part></tp:taxon-name></italic> sp. nov.; 4. <italic><tp:taxon-name><tp:taxon-name-part taxon-name-part-type="genus" reg="Gamasomorpha">G.</tp:taxon-name-part> <tp:taxon-name-part taxon-name-part-type="species" reg="shoushanensis">shoushanensis</tp:taxon-name-part></tp:taxon-name></italic> (Tong &amp; Li, 2014).</p></caption><graphic xmlns:xlink="http://www.w3.org/1999/xlink" xlink:href="zookeys-1258-313_article-168616__-g013.jpg" position="float" orientation="portrait" xlink:type="simple" id="oo_1459518.jpg"><uri content-type="original_file" xlink:type="simple">https://binary.pensoft.net/fig/1459518</uri></graphic></fig></tp:treatment-sec><ref-list><ref id="B11"><mixed-citation xmlns:xlink="http://www.w3.org/1999/xlink" xlink:type="simple"><person-group><name name-style="western"><surname>Tong</surname><given-names>Y</given-names></name><name name-style="western"><surname>Li</surname><given-names>S</given-names></name></person-group> (<year>2009</year>) <article-title>Three new species and one newly recorded species of oonopid spiders (<tp:taxon-name><tp:taxon-name-part taxon-name-part-type="order">Araneae</tp:taxon-name-part></tp:taxon-name>: <tp:taxon-name><tp:taxon-name-part taxon-name-part-type="family">Oonopidae</tp:taxon-name-part></tp:taxon-name>) from Hainan, China.</article-title><source>Zootaxa</source><volume>2060</volume>(<issue>1</issue>): <fpage>22</fpage>–<lpage>32</lpage>. <ext-link xlink:href="10.11646/zootaxa.2060.1.2" ext-link-type="doi" xlink:type="simple">https://doi.org/10.11646/zootaxa.2060.1.2</ext-link></mixed-citation></ref></ref-list></tp:taxon-treatment>
