# Supplementary material for: ﻿Three new species of the genus Gamasomorpha Karsch, 1881 (Araneae, Oonopidae) from the Philippines and Sumatra, Indonesia
Source: Zookeys. 2025 Nov 6;1258:313–31. doi: 10.3897/zookeys.1258.168616 (PMC12616278; doi:10.3897/zookeys.1258.168616)
Supplement: XML Treatment for Gamasomorpha jacobsoni [file zookeys.1258.168616-treatment4.xml]

<!DOCTYPE tp:taxon-treatment
  PUBLIC "-//TaxonX//DTD Taxonomic Treatment Publishing DTD v0 20100105//EN" "tax-treatment-NSO.dtd">
<tp:taxon-treatment xmlns:tp="http://www.plazi.org/taxpub"><tp:treatment-meta><kwd-group><label>Taxon classification</label><kwd>
                <named-content content-type="kingdom">Animalia</named-content>
              </kwd><kwd>
                <named-content content-type="order">Araneae</named-content>
              </kwd><kwd>
                <named-content content-type="family">Oonopidae</named-content>
              </kwd></kwd-group><mixed-citation publication-type="journal"><person-group><name><surname>Bai</surname><given-names>Yang</given-names></name><name><surname>Bian</surname><given-names>Dongju</given-names></name><name><surname>Tong</surname><given-names>Yanfeng</given-names></name><name><surname>Hörweg</surname><given-names>Christoph</given-names></name></person-group><article-title>﻿Three new species of the genus <italic><tp:taxon-name><tp:taxon-name-part taxon-name-part-type="genus" reg="Gamasomorpha">Gamasomorpha</tp:taxon-name-part></tp:taxon-name></italic> Karsch, 1881 (<tp:taxon-name><tp:taxon-name-part taxon-name-part-type="order">Araneae</tp:taxon-name-part></tp:taxon-name>, <tp:taxon-name><tp:taxon-name-part taxon-name-part-type="family">Oonopidae</tp:taxon-name-part></tp:taxon-name>) from the Philippines and Sumatra, Indonesia</article-title><source>Zookeys</source><day>06</day><month>11</month><year>2025</year><volume>1258</volume><fpage>313</fpage><lpage>331</lpage><pub-id pub-id-type="doi">10.3897/zookeys.1258.168616</pub-id></mixed-citation></tp:treatment-meta><tp:nomenclature><label>﻿</label><tp:taxon-name><object-id xmlns:xlink="http://www.w3.org/1999/xlink" content-type="arpha" xlink:type="simple">696C6B73-1F25-5538-9C13-541A3D329CB8</object-id>
              <tp:taxon-name-part taxon-name-part-type="genus" reg="Gamasomorpha">Gamasomorpha</tp:taxon-name-part>
              <tp:taxon-name-part taxon-name-part-type="species" reg="jacobsoni">jacobsoni</tp:taxon-name-part>
              <object-id xmlns:xlink="http://www.w3.org/1999/xlink" content-type="zoobank" xlink:type="simple">https://zoobank.org/9664E26D-58C9-4A1A-BF44-2BB2F28B7625</object-id>
            </tp:taxon-name><tp:taxon-status xmlns:xlink="http://www.w3.org/1999/xlink" xlink:type="simple">sp. nov.</tp:taxon-status><xref ref-type="fig" rid="F6">Figs 6</xref><xref ref-type="fig" rid="F7">, 7</xref><xref ref-type="fig" rid="F8">, 8</xref><xref ref-type="fig" rid="F12">, 12G–I</xref></tp:nomenclature><tp:treatment-sec sec-type="material" id="SECID0E1SAE"><title>Material examined.</title><p><bold><italic>Holotype</italic></bold> Indonesia • ♂ (<named-content xmlns:xlink="http://www.w3.org/1999/xlink" content-type="dwc:institutional_code" xlink:title="Natural History Museum Vienna, Austria" xlink:href="http://grbio.org/institution/naturhistorisches-museum-wien-0" xlink:type="simple">NHMW</named-content>-ZOO-AR-30393); Sumatra, Fort de Kock; leg. E.R. Jacobson. <bold><italic>Paratypes</italic>.</bold> Indonesia • 2♂18♀ (<named-content xmlns:xlink="http://www.w3.org/1999/xlink" content-type="dwc:institutional_code" xlink:title="Natural History Museum Vienna, Austria" xlink:href="http://grbio.org/institution/naturhistorisches-museum-wien-0" xlink:type="simple">NHMW</named-content>-ZOO-AR-30394); same data as holotype.</p></tp:treatment-sec><tp:treatment-sec sec-type="etymology" id="SECID0ETTAE"><title>Etymology.</title><p>The specific name is named after the collector, the Dutch entomologist Edward Richard Jacobson (1870–1944).</p></tp:treatment-sec><tp:treatment-sec sec-type="diagnosis" id="SECID0EYTAE"><title>Diagnosis.</title><p>The new species is similar to <italic><tp:taxon-name><tp:taxon-name-part taxon-name-part-type="genus" reg="Gamasomorpha">G.</tp:taxon-name-part> <tp:taxon-name-part taxon-name-part-type="species" reg="coniacris">coniacris</tp:taxon-name-part></tp:taxon-name></italic> Eichenberger, 2012 from Malaysia and Indonesia in the smooth carapace and the broadly-oval receptacle, but can be distinguished by the radial furrow of sternum lacking the droplike pits (vs with droplike pits; cf. Fig. <xref ref-type="fig" rid="F6">6G</xref> and <xref ref-type="bibr" rid="B1">Eichenberger et al. 2012</xref>: fig. 20D), the scuto-pedicel region without scutal ridges (vs with paired curved scutal ridges; cf. Fig. <xref ref-type="fig" rid="F8">8H</xref> and <xref ref-type="bibr" rid="B1">Eichenberger et al. 2012</xref>: fig. 20H), and the bulb with a round conical extension (vs triangular; cf. Figs <xref ref-type="fig" rid="F7">7A</xref>, <xref ref-type="fig" rid="F12">12G</xref> and <xref ref-type="bibr" rid="B1">Eichenberger et al. 2012</xref>: fig. 21D–F).</p><fig id="F6" position="float" orientation="portrait"><object-id xmlns:xlink="http://www.w3.org/1999/xlink" content-type="doi" xlink:type="simple">10.3897/zookeys.1258.168616.figure6</object-id><object-id xmlns:xlink="http://www.w3.org/1999/xlink" content-type="arpha" xlink:type="simple">5525F526-E428-5E68-A4BE-1DB047625455</object-id><label>Figure 6.</label><caption><p><italic><tp:taxon-name><tp:taxon-name-part taxon-name-part-type="genus" reg="Gamasomorpha">Gamasomorpha</tp:taxon-name-part> <tp:taxon-name-part taxon-name-part-type="species" reg="jacobsoni">jacobsoni</tp:taxon-name-part></tp:taxon-name></italic> sp. nov., male holotype. A–C. Habitus, dorsal, lateral and ventral views; D–G. Prosoma, anterior, dorsal, lateral and ventral views. Scale bars: 0.4 mm.</p></caption><graphic xmlns:xlink="http://www.w3.org/1999/xlink" xlink:href="zookeys-1258-313_article-168616__-g006.jpg" position="float" orientation="portrait" xlink:type="simple" id="oo_1459511.jpg"><uri content-type="original_file" xlink:type="simple">https://binary.pensoft.net/fig/1459511</uri></graphic></fig><fig id="F7" position="float" orientation="portrait"><object-id xmlns:xlink="http://www.w3.org/1999/xlink" content-type="doi" xlink:type="simple">10.3897/zookeys.1258.168616.figure7</object-id><object-id xmlns:xlink="http://www.w3.org/1999/xlink" content-type="arpha" xlink:type="simple">AEA9AB7A-96FE-5DDD-8AF7-262D0AA08AD3</object-id><label>Figure 7.</label><caption><p><italic><tp:taxon-name><tp:taxon-name-part taxon-name-part-type="genus" reg="Gamasomorpha">Gamasomorpha</tp:taxon-name-part> <tp:taxon-name-part taxon-name-part-type="species" reg="jacobsoni">jacobsoni</tp:taxon-name-part></tp:taxon-name></italic> sp. nov., male left palp, <abbrev xmlns:xlink="http://www.w3.org/1999/xlink" xlink:title="Scanning electron microscope images" id="ABBRID0EQWAE" xlink:type="simple">SEM</abbrev>. A, C, E. Prolateral, dorsal and anterior-retrolateral views; B, D, F. Distal part of bulb, prolateral, dorsal and anterior-retrolateral views, arrow shows the subdistal excavation. Abbreviation: <abbrev xmlns:xlink="http://www.w3.org/1999/xlink" xlink:title="conical extension" id="ABBRID0EUWAE" xlink:type="simple">ce</abbrev> = conical extension; <abbrev xmlns:xlink="http://www.w3.org/1999/xlink" xlink:title="conductor" id="ABBRID0EYWAE" xlink:type="simple">co</abbrev> = conductor; <abbrev xmlns:xlink="http://www.w3.org/1999/xlink" xlink:title="embolus" id="ABBRID0E3WAE" xlink:type="simple">em</abbrev> = embolus; <abbrev xmlns:xlink="http://www.w3.org/1999/xlink" xlink:title="mesal embolic accessory appendage" id="ABBRID0EAXAE" xlink:type="simple">ma</abbrev> = mesal embolic accessory appendage. Scale bars: 0.1 mm.</p></caption><graphic xmlns:xlink="http://www.w3.org/1999/xlink" xlink:href="zookeys-1258-313_article-168616__-g007.jpg" position="float" orientation="portrait" xlink:type="simple" id="oo_1459512.jpg"><uri content-type="original_file" xlink:type="simple">https://binary.pensoft.net/fig/1459512</uri></graphic></fig><fig id="F8" position="float" orientation="portrait"><object-id xmlns:xlink="http://www.w3.org/1999/xlink" content-type="doi" xlink:type="simple">10.3897/zookeys.1258.168616.figure8</object-id><object-id xmlns:xlink="http://www.w3.org/1999/xlink" content-type="arpha" xlink:type="simple">C20A7557-8892-5537-AD4A-CDFF7C0E5868</object-id><label>Figure 8.</label><caption><p><italic><tp:taxon-name><tp:taxon-name-part taxon-name-part-type="genus" reg="Gamasomorpha">Gamasomorpha</tp:taxon-name-part> <tp:taxon-name-part taxon-name-part-type="species" reg="jacobsoni">jacobsoni</tp:taxon-name-part></tp:taxon-name></italic> sp. nov., female paratype. A–C. Habitus, dorsal, lateral and ventral views; D–F. Prosoma, dorsal, lateral and ventral views; G, H. Abdomen, ventral and anterior views; I. Epigastric region, ventral view; J. Endogyne, dorsal view. Abbreviations: <abbrev xmlns:xlink="http://www.w3.org/1999/xlink" xlink:title="globular appendix" id="ABBRID0E3XAE" xlink:type="simple">gap</abbrev> = globular appendix; <abbrev xmlns:xlink="http://www.w3.org/1999/xlink" xlink:title="nail-like process" id="ABBRID0EAYAE" xlink:type="simple">na</abbrev> = nail-like process; <abbrev xmlns:xlink="http://www.w3.org/1999/xlink" xlink:title="paddle-like sclerite" id="ABBRID0EEYAE" xlink:type="simple">psc</abbrev> = paddle-like sclerite; <abbrev xmlns:xlink="http://www.w3.org/1999/xlink" xlink:title="receptacle" id="ABBRID0EIYAE" xlink:type="simple">re</abbrev> = receptacle; <abbrev xmlns:xlink="http://www.w3.org/1999/xlink" xlink:title="secretory sac" id="ABBRID0EMYAE" xlink:type="simple">ssa</abbrev> = secretory sac. Scale bars: 0.4 mm (A–H); 0.1 mm (I, J).</p></caption><graphic xmlns:xlink="http://www.w3.org/1999/xlink" xlink:href="zookeys-1258-313_article-168616__-g008.jpg" position="float" orientation="portrait" xlink:type="simple" id="oo_1459513.jpg"><uri content-type="original_file" xlink:type="simple">https://binary.pensoft.net/fig/1459513</uri></graphic></fig></tp:treatment-sec><tp:treatment-sec sec-type="description" id="SECID0EVYAE"><title>Description.</title><p><bold><italic>Male</italic></bold> (holotype). Total length 1.50; carapace 0.59 long, 0.47 wide; abdomen 0.90 long, 0.51 wide. Habitus as in Fig. <xref ref-type="fig" rid="F6">6A–C</xref>. Body yellow, chelicerae and legs lighter. Carapace (Fig. <xref ref-type="fig" rid="F6">6D, E, F</xref>): surface smooth; pars cephalica slightly elevated in lateral view. Eyes (Fig. <xref ref-type="fig" rid="F6">6D, E</xref>): <abbrev xmlns:xlink="http://www.w3.org/1999/xlink" xlink:title="anterior lateral eyes" id="ABBRID0EMZAE" xlink:type="simple">ALE</abbrev> largest, <abbrev xmlns:xlink="http://www.w3.org/1999/xlink" xlink:title="posterior lateral eyes" id="ABBRID0EQZAE" xlink:type="simple">PLE</abbrev> and <abbrev xmlns:xlink="http://www.w3.org/1999/xlink" xlink:title="posterior median eyes" id="ABBRID0EUZAE" xlink:type="simple">PME</abbrev> nearly equal size; posterior eye row straight viewed from above, procurved from front; <abbrev xmlns:xlink="http://www.w3.org/1999/xlink" xlink:title="anterior lateral eyes" id="ABBRID0EYZAE" xlink:type="simple">ALE</abbrev> nearly touching; <abbrev xmlns:xlink="http://www.w3.org/1999/xlink" xlink:title="anterior lateral eyes" id="ABBRID0E3ZAE" xlink:type="simple">ALE</abbrev> separated from edge of carapace by about 0.6 times their diameter. Sternum (Fig. <xref ref-type="fig" rid="F6">6G</xref>): smooth, with narrow, transverse palpal groove, radial furrows present. Abdomen (Fig. <xref ref-type="fig" rid="F6">6A–C</xref>): dorsal scutum ovoid, punctate, densely covered with short setae; booklung covers middle size; pedicel tube short, without dorsolateral extension; scuto-pedicel region without scutal ridge. Palp (Figs <xref ref-type="fig" rid="F7">7A–F</xref>, <xref ref-type="fig" rid="F12">12G–I</xref>): pale-orange; bulb distally tapering, ending as round conical extension (<abbrev xmlns:xlink="http://www.w3.org/1999/xlink" xlink:title="conical extension" id="ABBRID0EQ1AE" xlink:type="simple">ce</abbrev>); cymbium not extending beyond distal tip of bulb; embolus (<abbrev xmlns:xlink="http://www.w3.org/1999/xlink" xlink:title="embolus" id="ABBRID0EU1AE" xlink:type="simple">em</abbrev>) dark, long, slender, lamellar; embolic accessory appendage (<abbrev xmlns:xlink="http://www.w3.org/1999/xlink" xlink:title="mesal embolic accessory appendage" id="ABBRID0EY1AE" xlink:type="simple">ma</abbrev>) with a subdistal excavation; conductor (<abbrev xmlns:xlink="http://www.w3.org/1999/xlink" xlink:title="conductor" id="ABBRID0E31AE" xlink:type="simple">co</abbrev>) shorter, lamellar.</p><p><bold><italic>Female</italic></bold> (paratype). Total length 1.66; carapace 0.58 long, 0.48 wide; abdomen 0.96 long, 0.58 wide. Habitus (Fig. <xref ref-type="fig" rid="F8">8A–C</xref>) as in male, except as noted. Epigastric area (Fig. <xref ref-type="fig" rid="F8">8G, I</xref>): externally without special features. Endogyne (Fig. <xref ref-type="fig" rid="F8">8J</xref>): receptacle (<abbrev xmlns:xlink="http://www.w3.org/1999/xlink" xlink:title="receptacle" id="ABBRID0ET2AE" xlink:type="simple">re</abbrev>) broadly oval, with ovoid secretory sac (<abbrev xmlns:xlink="http://www.w3.org/1999/xlink" xlink:title="secretory sac" id="ABBRID0EX2AE" xlink:type="simple">ssa</abbrev>), globular appendix (<abbrev xmlns:xlink="http://www.w3.org/1999/xlink" xlink:title="globular appendix" id="ABBRID0E22AE" xlink:type="simple">gap</abbrev>) about half the length of receptacle, with an anterior paddle-like sclerite (<abbrev xmlns:xlink="http://www.w3.org/1999/xlink" xlink:title="paddle-like sclerite" id="ABBRID0E62AE" xlink:type="simple">psc</abbrev>) and a nail-like process (<abbrev xmlns:xlink="http://www.w3.org/1999/xlink" xlink:title="nail-like process" id="ABBRID0ED3AE" xlink:type="simple">na</abbrev>), with lateral sclerites functioning as muscle attachments.</p></tp:treatment-sec><tp:treatment-sec sec-type="distribution" id="SECID0EH3AE"><title>Distribution.</title><p>Known only from the type locality (Fig. <xref ref-type="fig" rid="F13">13</xref>).</p></tp:treatment-sec><tp:treatment-sec><!--Section generated to contain objects referenced in tp:taxon-treatment.--><fig id="F12" position="float" orientation="portrait"><object-id xmlns:xlink="http://www.w3.org/1999/xlink" content-type="doi" xlink:type="simple">10.3897/zookeys.1258.168616.figure12</object-id><object-id xmlns:xlink="http://www.w3.org/1999/xlink" content-type="arpha" xlink:type="simple">E9D72CAB-BD10-5D69-9D01-D3B6B51B2778</object-id><label>Figure 12.</label><caption><p><italic><tp:taxon-name><tp:taxon-name-part taxon-name-part-type="genus" reg="Gamasomorpha">Gamasomorpha</tp:taxon-name-part></tp:taxon-name></italic> spp., male left palp. A–C. <italic><tp:taxon-name><tp:taxon-name-part taxon-name-part-type="genus" reg="Gamasomorpha">G.</tp:taxon-name-part> <tp:taxon-name-part taxon-name-part-type="species" reg="bakeri">bakeri</tp:taxon-name-part></tp:taxon-name></italic> sp. nov.; D–F. <italic><tp:taxon-name><tp:taxon-name-part taxon-name-part-type="genus" reg="Gamasomorpha">G.</tp:taxon-name-part> <tp:taxon-name-part taxon-name-part-type="species" reg="fortdekock">fortdekock</tp:taxon-name-part></tp:taxon-name></italic> sp. nov.; G–I. <italic><tp:taxon-name><tp:taxon-name-part taxon-name-part-type="genus" reg="Gamasomorpha">G.</tp:taxon-name-part> <tp:taxon-name-part taxon-name-part-type="species" reg="jacobsoni">jacobsoni</tp:taxon-name-part></tp:taxon-name></italic> sp. nov.; J–L. <italic><tp:taxon-name><tp:taxon-name-part taxon-name-part-type="genus" reg="Gamasomorpha">G.</tp:taxon-name-part> <tp:taxon-name-part taxon-name-part-type="species" reg="shoushanensis">shoushanensis</tp:taxon-name-part></tp:taxon-name></italic> (Tong &amp; Li, 2014). A, D, G, J. Prolateral view; B, E, H, K. Dorsal view; C, F, I, L. Retrolateral view. Scale bars: 0.1 mm.</p></caption><graphic xmlns:xlink="http://www.w3.org/1999/xlink" xlink:href="zookeys-1258-313_article-168616__-g012.jpg" position="float" orientation="portrait" xlink:type="simple" id="oo_1459517.jpg"><uri content-type="original_file" xlink:type="simple">https://binary.pensoft.net/fig/1459517</uri></graphic></fig><fig id="F13" position="float" orientation="portrait"><object-id xmlns:xlink="http://www.w3.org/1999/xlink" content-type="doi" xlink:type="simple">10.3897/zookeys.1258.168616.figure13</object-id><object-id xmlns:xlink="http://www.w3.org/1999/xlink" content-type="arpha" xlink:type="simple">40A9DB9E-0BD3-5411-99F6-34C305000002</object-id><label>Figure 13.</label><caption><p>Distribution records of the four <italic><tp:taxon-name><tp:taxon-name-part taxon-name-part-type="genus" reg="Gamasomorpha">Gamasomorpha</tp:taxon-name-part></tp:taxon-name></italic> species: 1. <italic><tp:taxon-name><tp:taxon-name-part taxon-name-part-type="genus" reg="Gamasomorpha">G.</tp:taxon-name-part> <tp:taxon-name-part taxon-name-part-type="species" reg="bakeri">bakeri</tp:taxon-name-part></tp:taxon-name></italic> sp. nov.; 2. <italic><tp:taxon-name><tp:taxon-name-part taxon-name-part-type="genus" reg="Gamasomorpha">G.</tp:taxon-name-part> <tp:taxon-name-part taxon-name-part-type="species" reg="fortdekock">fortdekock</tp:taxon-name-part></tp:taxon-name></italic> sp. nov.; 3. <italic><tp:taxon-name><tp:taxon-name-part taxon-name-part-type="genus" reg="Gamasomorpha">G.</tp:taxon-name-part> <tp:taxon-name-part taxon-name-part-type="species" reg="jacobsoni">jacobsoni</tp:taxon-name-part></tp:taxon-name></italic> sp. nov.; 4. <italic><tp:taxon-name><tp:taxon-name-part taxon-name-part-type="genus" reg="Gamasomorpha">G.</tp:taxon-name-part> <tp:taxon-name-part taxon-name-part-type="species" reg="shoushanensis">shoushanensis</tp:taxon-name-part></tp:taxon-name></italic> (Tong &amp; Li, 2014).</p></caption><graphic xmlns:xlink="http://www.w3.org/1999/xlink" xlink:href="zookeys-1258-313_article-168616__-g013.jpg" position="float" orientation="portrait" xlink:type="simple" id="oo_1459518.jpg"><uri content-type="original_file" xlink:type="simple">https://binary.pensoft.net/fig/1459518</uri></graphic></fig></tp:treatment-sec><ref-list><ref id="B1"><mixed-citation xmlns:xlink="http://www.w3.org/1999/xlink" xlink:type="simple"><person-group><name name-style="western"><surname>Eichenberger</surname><given-names>B</given-names></name><name name-style="western"><surname>Kranz-Baltensperger</surname><given-names>Y</given-names></name><name name-style="western"><surname>Ott</surname><given-names>R</given-names></name><name name-style="western"><surname>Graber</surname><given-names>W</given-names></name><name name-style="western"><surname>Nentwig</surname><given-names>W</given-names></name><name name-style="western"><surname>Kropf</surname><given-names>C</given-names></name></person-group> (<year>2012</year>) <article-title>Morphology of new Indian/Indonesian <italic><tp:taxon-name><tp:taxon-name-part taxon-name-part-type="genus">Gamasomorpha</tp:taxon-name-part></tp:taxon-name></italic> and <italic><tp:taxon-name><tp:taxon-name-part taxon-name-part-type="genus">Xestaspis</tp:taxon-name-part></tp:taxon-name></italic> species (<tp:taxon-name><tp:taxon-name-part taxon-name-part-type="order">Araneae</tp:taxon-name-part></tp:taxon-name>: <tp:taxon-name><tp:taxon-name-part taxon-name-part-type="family">Oonopidae</tp:taxon-name-part></tp:taxon-name>).</article-title><source>Zootaxa</source><volume>3160</volume>(<issue>1</issue>): <fpage>1</fpage>–<lpage>68</lpage>. <ext-link xlink:href="10.11646/zootaxa.3160.1.1" ext-link-type="doi" xlink:type="simple">https://doi.org/10.11646/zootaxa.3160.1.1</ext-link></mixed-citation></ref></ref-list></tp:taxon-treatment>
