# Supplementary material for: ﻿Three new species of the genus Gamasomorpha Karsch, 1881 (Araneae, Oonopidae) from the Philippines and Sumatra, Indonesia
Source: Zookeys. 2025 Nov 6;1258:313–31. doi: 10.3897/zookeys.1258.168616 (PMC12616278; doi:10.3897/zookeys.1258.168616)
Supplement: XML Treatment for Gamasomorpha shoushanensis [file zookeys.1258.168616-treatment5.xml]

<!DOCTYPE tp:taxon-treatment
  PUBLIC "-//TaxonX//DTD Taxonomic Treatment Publishing DTD v0 20100105//EN" "tax-treatment-NSO.dtd">
<tp:taxon-treatment xmlns:tp="http://www.plazi.org/taxpub"><tp:treatment-meta><kwd-group><label>Taxon classification</label><kwd>
                <named-content content-type="kingdom">Animalia</named-content>
              </kwd><kwd>
                <named-content content-type="order">Araneae</named-content>
              </kwd><kwd>
                <named-content content-type="family">Oonopidae</named-content>
              </kwd></kwd-group><mixed-citation publication-type="journal"><person-group><name><surname>Bai</surname><given-names>Yang</given-names></name><name><surname>Bian</surname><given-names>Dongju</given-names></name><name><surname>Tong</surname><given-names>Yanfeng</given-names></name><name><surname>Hörweg</surname><given-names>Christoph</given-names></name></person-group><article-title>﻿Three new species of the genus <italic><tp:taxon-name><tp:taxon-name-part taxon-name-part-type="genus" reg="Gamasomorpha">Gamasomorpha</tp:taxon-name-part></tp:taxon-name></italic> Karsch, 1881 (<tp:taxon-name><tp:taxon-name-part taxon-name-part-type="order">Araneae</tp:taxon-name-part></tp:taxon-name>, <tp:taxon-name><tp:taxon-name-part taxon-name-part-type="family">Oonopidae</tp:taxon-name-part></tp:taxon-name>) from the Philippines and Sumatra, Indonesia</article-title><source>Zookeys</source><day>06</day><month>11</month><year>2025</year><volume>1258</volume><fpage>313</fpage><lpage>331</lpage><pub-id pub-id-type="doi">10.3897/zookeys.1258.168616</pub-id></mixed-citation></tp:treatment-meta><tp:nomenclature><label>﻿</label><tp:taxon-name><object-id xmlns:xlink="http://www.w3.org/1999/xlink" content-type="arpha" xlink:type="simple">1ADEB79F-74C8-50EE-821A-67E2E499EC8D</object-id>
              <tp:taxon-name-part taxon-name-part-type="genus" reg="Gamasomorpha">Gamasomorpha</tp:taxon-name-part>
              <tp:taxon-name-part taxon-name-part-type="species" reg="shoushanensis">shoushanensis</tp:taxon-name-part>
            </tp:taxon-name><tp:taxon-authority>(Tong &amp; Li, 2014)</tp:taxon-authority><tp:taxon-status xmlns:xlink="http://www.w3.org/1999/xlink" xlink:type="simple">comb. nov.</tp:taxon-status><xref ref-type="fig" rid="F9">Figs 9</xref><xref ref-type="fig" rid="F10">, 10</xref><xref ref-type="fig" rid="F11">, 11</xref><xref ref-type="fig" rid="F12">, 12J–L</xref><tp:nomenclature-citation-list><tp:nomenclature-citation><tp:taxon-name>
                  <tp:taxon-name-part taxon-name-part-type="genus" reg="Xestaspis">Xestaspis</tp:taxon-name-part> <tp:taxon-name-part taxon-name-part-type="species" reg="shoushanensis">shoushanensis</tp:taxon-name-part></tp:taxon-name><comment>Tong &amp; Li, 2014: 81, figs 8A–K, 9A–J, 10A–C (♂♀).</comment></tp:nomenclature-citation></tp:nomenclature-citation-list></tp:nomenclature><tp:treatment-sec sec-type="material" id="SECID0EU5AE"><title>Material examined.</title><p>Indonesia • 5♂ 5♀ (<named-content xmlns:xlink="http://www.w3.org/1999/xlink" content-type="dwc:institutional_code" xlink:title="Natural History Museum Vienna, Austria" xlink:href="http://grbio.org/institution/naturhistorisches-museum-wien-0" xlink:type="simple">NHMW</named-content>-ZOO-AR-30395); Sumatra, Fort de Kock; leg. E.R. Jacobson. • 13♂ 23♀ (<named-content xmlns:xlink="http://www.w3.org/1999/xlink" content-type="dwc:institutional_code" xlink:title="Natural History Museum Vienna, Austria" xlink:href="http://grbio.org/institution/naturhistorisches-museum-wien-0" xlink:type="simple">NHMW</named-content>-ZOO-AR-30396); same data as above.</p></tp:treatment-sec><tp:treatment-sec sec-type="material" id="SECID0EE6AE"><title>Other materials.</title><p><bold><italic>Holotype</italic></bold> China • ♂ (IZCAS AR 27810); Taiwan, Kaohsiung City, Shoushan Mt.; 29.VI.2013; S. Li et al. leg. <bold><italic>Paratypes</italic>.</bold> • 1 ♀ (SYNU-11); same data as holotype • 2 ♀ (SYNU-57); same data as holotype.</p></tp:treatment-sec><tp:treatment-sec sec-type="diagnosis" id="SECID0ET6AE"><title>Diagnosis.</title><p>This species is similar to <italic><tp:taxon-name><tp:taxon-name-part taxon-name-part-type="genus" reg="Gamasomorpha">G.</tp:taxon-name-part> <tp:taxon-name-part taxon-name-part-type="species" reg="fricki">fricki</tp:taxon-name-part></tp:taxon-name></italic> Eichenberger, 2012 from Vietnam in the striated carapace and the pointed conical extension of bulb, but can be distinguished by the radial furrow of the sternum lacking the droplike pits (vs with droplike pits; cf. Fig. <xref ref-type="fig" rid="F9">9F</xref> and <xref ref-type="bibr" rid="B1">Eichenberger et al. 2012</xref>: fig. 27D), the scuto-pedicel region with a scutal ridge (vs lacking; cf. Fig. <xref ref-type="fig" rid="F11">11H</xref> and <xref ref-type="bibr" rid="B1">Eichenberger et al. 2012</xref>: fig. 28A), and the booklung covers are very small (vs large; cf. Fig. <xref ref-type="fig" rid="F11">11G</xref> and <xref ref-type="bibr" rid="B1">Eichenberger et al. 2012</xref>: fig. 27C).</p><fig id="F9" position="float" orientation="portrait"><object-id xmlns:xlink="http://www.w3.org/1999/xlink" content-type="doi" xlink:type="simple">10.3897/zookeys.1258.168616.figure9</object-id><object-id xmlns:xlink="http://www.w3.org/1999/xlink" content-type="arpha" xlink:type="simple">4DE48982-86E7-5CDA-AAAD-CA7F59549F56</object-id><label>Figure 9.</label><caption><p><italic><tp:taxon-name><tp:taxon-name-part taxon-name-part-type="genus" reg="Gamasomorpha">Gamasomorpha</tp:taxon-name-part> <tp:taxon-name-part taxon-name-part-type="species" reg="shoushanensis">shoushanensis</tp:taxon-name-part></tp:taxon-name></italic> (Tong &amp; Li, 2014), male. A–C. Habitus, dorsal, lateral and ventral views; D–G. Prosoma, dorsal, lateral, ventral and anterior views. Scale bars: 0.4 mm.</p></caption><graphic xmlns:xlink="http://www.w3.org/1999/xlink" xlink:href="zookeys-1258-313_article-168616__-g009.jpg" position="float" orientation="portrait" xlink:type="simple" id="oo_1459514.jpg"><uri content-type="original_file" xlink:type="simple">https://binary.pensoft.net/fig/1459514</uri></graphic></fig><fig id="F10" position="float" orientation="portrait"><object-id xmlns:xlink="http://www.w3.org/1999/xlink" content-type="doi" xlink:type="simple">10.3897/zookeys.1258.168616.figure10</object-id><object-id xmlns:xlink="http://www.w3.org/1999/xlink" content-type="arpha" xlink:type="simple">B4DC1431-B871-5E63-BA19-10AC3E150FD6</object-id><label>Figure 10.</label><caption><p><italic><tp:taxon-name><tp:taxon-name-part taxon-name-part-type="genus" reg="Gamasomorpha">Gamasomorpha</tp:taxon-name-part> <tp:taxon-name-part taxon-name-part-type="species" reg="shoushanensis">shoushanensis</tp:taxon-name-part></tp:taxon-name></italic> (Tong &amp; Li, 2014), male left palp. A, C, E. Prolateral, dorsal and anterior-retrolateral views; B, D, F. Distal part of bulb, prolateral, dorsal and anterior-retrolateral views. Abbreviation: <abbrev xmlns:xlink="http://www.w3.org/1999/xlink" xlink:title="conical extension" id="ABBRID0EICAG" xlink:type="simple">ce</abbrev> = conical extension; <abbrev xmlns:xlink="http://www.w3.org/1999/xlink" xlink:title="conductor" id="ABBRID0EMCAG" xlink:type="simple">co</abbrev> = conductor; <abbrev xmlns:xlink="http://www.w3.org/1999/xlink" xlink:title="embolus" id="ABBRID0EQCAG" xlink:type="simple">em</abbrev> = embolus; <abbrev xmlns:xlink="http://www.w3.org/1999/xlink" xlink:title="mesal embolic accessory appendage" id="ABBRID0EUCAG" xlink:type="simple">ma</abbrev> = mesal embolic accessory appendage. Scale bars: 0.1 mm.</p></caption><graphic xmlns:xlink="http://www.w3.org/1999/xlink" xlink:href="zookeys-1258-313_article-168616__-g010.jpg" position="float" orientation="portrait" xlink:type="simple" id="oo_1459515.jpg"><uri content-type="original_file" xlink:type="simple">https://binary.pensoft.net/fig/1459515</uri></graphic></fig><fig id="F11" position="float" orientation="portrait"><object-id xmlns:xlink="http://www.w3.org/1999/xlink" content-type="doi" xlink:type="simple">10.3897/zookeys.1258.168616.figure11</object-id><object-id xmlns:xlink="http://www.w3.org/1999/xlink" content-type="arpha" xlink:type="simple">8C14C253-DA1F-56A1-979A-07ABDDEA4240</object-id><label>Figure 11.</label><caption><p><italic><tp:taxon-name><tp:taxon-name-part taxon-name-part-type="genus" reg="Gamasomorpha">Gamasomorpha</tp:taxon-name-part> <tp:taxon-name-part taxon-name-part-type="species" reg="shoushanensis">shoushanensis</tp:taxon-name-part></tp:taxon-name></italic> (Tong &amp; Li, 2014), female. A–C. Habitus, dorsal, lateral and ventral views; D–F. Prosoma, dorsal, lateral and ventral views; G, H. Abdomen, ventral and anterior views; I. Epigastric region, ventral view; J. Endogyne, dorsal view. Abbreviations: <abbrev xmlns:xlink="http://www.w3.org/1999/xlink" xlink:title="globular appendix" id="ABBRID0EQDAG" xlink:type="simple">gap</abbrev> = globular appendix; <abbrev xmlns:xlink="http://www.w3.org/1999/xlink" xlink:title="nail-like process" id="ABBRID0EUDAG" xlink:type="simple">na</abbrev> = nail-like process; <abbrev xmlns:xlink="http://www.w3.org/1999/xlink" xlink:title="paddle-like sclerite" id="ABBRID0EYDAG" xlink:type="simple">psc</abbrev> = paddle-like sclerite; <abbrev xmlns:xlink="http://www.w3.org/1999/xlink" xlink:title="receptacle" id="ABBRID0E3DAG" xlink:type="simple">re</abbrev> = receptacle; <abbrev xmlns:xlink="http://www.w3.org/1999/xlink" xlink:title="secretory sac" id="ABBRID0EAEAG" xlink:type="simple">ssa</abbrev> = secretory sac. Scale bars: 0.4 mm (A–H); 0.1 mm (I, J).</p></caption><graphic xmlns:xlink="http://www.w3.org/1999/xlink" xlink:href="zookeys-1258-313_article-168616__-g011.jpg" position="float" orientation="portrait" xlink:type="simple" id="oo_1459516.jpg"><uri content-type="original_file" xlink:type="simple">https://binary.pensoft.net/fig/1459516</uri></graphic></fig><fig id="F12" position="float" orientation="portrait"><object-id xmlns:xlink="http://www.w3.org/1999/xlink" content-type="doi" xlink:type="simple">10.3897/zookeys.1258.168616.figure12</object-id><object-id xmlns:xlink="http://www.w3.org/1999/xlink" content-type="arpha" xlink:type="simple">E9D72CAB-BD10-5D69-9D01-D3B6B51B2778</object-id><label>Figure 12.</label><caption><p><italic><tp:taxon-name><tp:taxon-name-part taxon-name-part-type="genus" reg="Gamasomorpha">Gamasomorpha</tp:taxon-name-part></tp:taxon-name></italic> spp., male left palp. A–C. <italic><tp:taxon-name><tp:taxon-name-part taxon-name-part-type="genus" reg="Gamasomorpha">G.</tp:taxon-name-part> <tp:taxon-name-part taxon-name-part-type="species" reg="bakeri">bakeri</tp:taxon-name-part></tp:taxon-name></italic> sp. nov.; D–F. <italic><tp:taxon-name><tp:taxon-name-part taxon-name-part-type="genus" reg="Gamasomorpha">G.</tp:taxon-name-part> <tp:taxon-name-part taxon-name-part-type="species" reg="fortdekock">fortdekock</tp:taxon-name-part></tp:taxon-name></italic> sp. nov.; G–I. <italic><tp:taxon-name><tp:taxon-name-part taxon-name-part-type="genus" reg="Gamasomorpha">G.</tp:taxon-name-part> <tp:taxon-name-part taxon-name-part-type="species" reg="jacobsoni">jacobsoni</tp:taxon-name-part></tp:taxon-name></italic> sp. nov.; J–L. <italic><tp:taxon-name><tp:taxon-name-part taxon-name-part-type="genus" reg="Gamasomorpha">G.</tp:taxon-name-part> <tp:taxon-name-part taxon-name-part-type="species" reg="shoushanensis">shoushanensis</tp:taxon-name-part></tp:taxon-name></italic> (Tong &amp; Li, 2014). A, D, G, J. Prolateral view; B, E, H, K. Dorsal view; C, F, I, L. Retrolateral view. Scale bars: 0.1 mm.</p></caption><graphic xmlns:xlink="http://www.w3.org/1999/xlink" xlink:href="zookeys-1258-313_article-168616__-g012.jpg" position="float" orientation="portrait" xlink:type="simple" id="oo_1459517.jpg"><uri content-type="original_file" xlink:type="simple">https://binary.pensoft.net/fig/1459517</uri></graphic></fig></tp:treatment-sec><tp:treatment-sec sec-type="description" id="SECID0EJGAG"><title>Description.</title><p>See <xref ref-type="bibr" rid="B12">Tong and Li (2014)</xref>.</p></tp:treatment-sec><tp:treatment-sec sec-type="comments" id="SECID0ETGAG"><title>Comments.</title><p>Species of <italic><tp:taxon-name><tp:taxon-name-part taxon-name-part-type="genus" reg="Xestaspis">Xestaspis</tp:taxon-name-part></tp:taxon-name></italic> are similar to those of <italic><tp:taxon-name><tp:taxon-name-part taxon-name-part-type="genus" reg="Gamasomorpha">Gamasomorpha</tp:taxon-name-part></tp:taxon-name></italic> except for the presence of a pointed tubercle on the anterolateral face of the epigastric scuta (<xref ref-type="bibr" rid="B5">Ott and Harvey 2008</xref>). According to <xref ref-type="bibr" rid="B1">Eichenberger et al. (2012)</xref>, the separation of the two genera may be arbitrary. The genus <italic><tp:taxon-name><tp:taxon-name-part taxon-name-part-type="genus" reg="Xestaspis">Xestaspis</tp:taxon-name-part></tp:taxon-name></italic> is most probably a junior synonym of <italic><tp:taxon-name><tp:taxon-name-part taxon-name-part-type="genus" reg="Gamasomorpha">Gamasomorpha</tp:taxon-name-part></tp:taxon-name></italic> (<xref ref-type="bibr" rid="B6">Ranasinghe and Benjamin 2016</xref>). We <abbrev xmlns:xlink="http://www.w3.org/1999/xlink" xlink:title="receptacle" id="ABBRID0EBIAG" xlink:type="simple">re</abbrev>-checked the type specimens of <italic><tp:taxon-name><tp:taxon-name-part taxon-name-part-type="genus" reg="Xestaspis">Xestaspis</tp:taxon-name-part> <tp:taxon-name-part taxon-name-part-type="species" reg="shoushanensis">shoushanensis</tp:taxon-name-part></tp:taxon-name></italic> and the new materials from Sumatra. The pointed tubercles of the booklung covers of this species are inconspicuous. Thus, we transfer it from <italic><tp:taxon-name><tp:taxon-name-part taxon-name-part-type="genus" reg="Xestaspis">Xestaspis</tp:taxon-name-part></tp:taxon-name></italic> to <italic><tp:taxon-name><tp:taxon-name-part taxon-name-part-type="genus" reg="Gamasomorpha">Gamasomorpha</tp:taxon-name-part></tp:taxon-name></italic>, as a new combination, <italic><tp:taxon-name><tp:taxon-name-part taxon-name-part-type="genus" reg="Gamasomorpha">Gamasomorpha</tp:taxon-name-part> <tp:taxon-name-part taxon-name-part-type="species" reg="shoushanensis">shoushanensis</tp:taxon-name-part></tp:taxon-name></italic>.</p></tp:treatment-sec><tp:treatment-sec sec-type="distribution" id="SECID0EJJAG"><title>Distribution.</title><p>China (Taiwan), Indonesia (Fig. <xref ref-type="fig" rid="F13">13</xref>).</p><fig id="F13" position="float" orientation="portrait"><object-id xmlns:xlink="http://www.w3.org/1999/xlink" content-type="doi" xlink:type="simple">10.3897/zookeys.1258.168616.figure13</object-id><object-id xmlns:xlink="http://www.w3.org/1999/xlink" content-type="arpha" xlink:type="simple">40A9DB9E-0BD3-5411-99F6-34C305000002</object-id><label>Figure 13.</label><caption><p>Distribution records of the four <italic><tp:taxon-name><tp:taxon-name-part taxon-name-part-type="genus" reg="Gamasomorpha">Gamasomorpha</tp:taxon-name-part></tp:taxon-name></italic> species: 1. <italic><tp:taxon-name><tp:taxon-name-part taxon-name-part-type="genus" reg="Gamasomorpha">G.</tp:taxon-name-part> <tp:taxon-name-part taxon-name-part-type="species" reg="bakeri">bakeri</tp:taxon-name-part></tp:taxon-name></italic> sp. nov.; 2. <italic><tp:taxon-name><tp:taxon-name-part taxon-name-part-type="genus" reg="Gamasomorpha">G.</tp:taxon-name-part> <tp:taxon-name-part taxon-name-part-type="species" reg="fortdekock">fortdekock</tp:taxon-name-part></tp:taxon-name></italic> sp. nov.; 3. <italic><tp:taxon-name><tp:taxon-name-part taxon-name-part-type="genus" reg="Gamasomorpha">G.</tp:taxon-name-part> <tp:taxon-name-part taxon-name-part-type="species" reg="jacobsoni">jacobsoni</tp:taxon-name-part></tp:taxon-name></italic> sp. nov.; 4. <italic><tp:taxon-name><tp:taxon-name-part taxon-name-part-type="genus" reg="Gamasomorpha">G.</tp:taxon-name-part> <tp:taxon-name-part taxon-name-part-type="species" reg="shoushanensis">shoushanensis</tp:taxon-name-part></tp:taxon-name></italic> (Tong &amp; Li, 2014).</p></caption><graphic xmlns:xlink="http://www.w3.org/1999/xlink" xlink:href="zookeys-1258-313_article-168616__-g013.jpg" position="float" orientation="portrait" xlink:type="simple" id="oo_1459518.jpg"><uri content-type="original_file" xlink:type="simple">https://binary.pensoft.net/fig/1459518</uri></graphic></fig></tp:treatment-sec><ref-list><ref id="B1"><mixed-citation xmlns:xlink="http://www.w3.org/1999/xlink" xlink:type="simple"><person-group><name name-style="western"><surname>Eichenberger</surname><given-names>B</given-names></name><name name-style="western"><surname>Kranz-Baltensperger</surname><given-names>Y</given-names></name><name name-style="western"><surname>Ott</surname><given-names>R</given-names></name><name name-style="western"><surname>Graber</surname><given-names>W</given-names></name><name name-style="western"><surname>Nentwig</surname><given-names>W</given-names></name><name name-style="western"><surname>Kropf</surname><given-names>C</given-names></name></person-group> (<year>2012</year>) <article-title>Morphology of new Indian/Indonesian <italic><tp:taxon-name><tp:taxon-name-part taxon-name-part-type="genus">Gamasomorpha</tp:taxon-name-part></tp:taxon-name></italic> and <italic><tp:taxon-name><tp:taxon-name-part taxon-name-part-type="genus">Xestaspis</tp:taxon-name-part></tp:taxon-name></italic> species (<tp:taxon-name><tp:taxon-name-part taxon-name-part-type="order">Araneae</tp:taxon-name-part></tp:taxon-name>: <tp:taxon-name><tp:taxon-name-part taxon-name-part-type="family">Oonopidae</tp:taxon-name-part></tp:taxon-name>).</article-title><source>Zootaxa</source><volume>3160</volume>(<issue>1</issue>): <fpage>1</fpage>–<lpage>68</lpage>. <ext-link xlink:href="10.11646/zootaxa.3160.1.1" ext-link-type="doi" xlink:type="simple">https://doi.org/10.11646/zootaxa.3160.1.1</ext-link></mixed-citation></ref><ref id="B12"><mixed-citation xmlns:xlink="http://www.w3.org/1999/xlink" xlink:type="simple"><person-group><name name-style="western"><surname>Tong</surname><given-names>Y</given-names></name><name name-style="western"><surname>Li</surname><given-names>S</given-names></name></person-group> (<year>2014</year>) <article-title>A survey of oonopid spiders in Taiwan with descriptions of three new species.</article-title><source>ZooKeys</source><volume>396</volume>: <fpage>67</fpage>–<lpage>86</lpage>. <ext-link xlink:href="10.3897/zookeys.396.7033" ext-link-type="doi" xlink:type="simple">https://doi.org/10.3897/zookeys.396.7033</ext-link></mixed-citation></ref><ref id="B5"><mixed-citation xmlns:xlink="http://www.w3.org/1999/xlink" xlink:type="simple"><person-group><name name-style="western"><surname>Ott</surname><given-names>R</given-names></name><name name-style="western"><surname>Harvey</surname><given-names>MS</given-names></name></person-group> (<year>2008</year>) <article-title>A new species of <italic><tp:taxon-name><tp:taxon-name-part taxon-name-part-type="genus">Xestaspis</tp:taxon-name-part></tp:taxon-name></italic> (<tp:taxon-name><tp:taxon-name-part taxon-name-part-type="order">Araneae</tp:taxon-name-part></tp:taxon-name>: <tp:taxon-name><tp:taxon-name-part taxon-name-part-type="family">Oonopidae</tp:taxon-name-part></tp:taxon-name>) from the Pilbara region of Western Australia.</article-title><source>Records of the Western Australian Museum</source><volume>24</volume>(<issue>4</issue>): <fpage>337</fpage>–<lpage>342</lpage>. <ext-link xlink:href="10.18195/issn.0312-3162.24(4).2008.337-342" ext-link-type="doi" xlink:type="simple">https://doi.org/10.18195/issn.0312-3162.24(4).2008.337-342</ext-link></mixed-citation></ref><ref id="B6"><mixed-citation xmlns:xlink="http://www.w3.org/1999/xlink" xlink:type="simple"><person-group><name name-style="western"><surname>Ranasinghe</surname><given-names>UGSL</given-names></name><name name-style="western"><surname>Benjamin</surname><given-names>SP</given-names></name></person-group> (<year>2016</year>) <article-title>The goblin spider genus <italic><tp:taxon-name><tp:taxon-name-part taxon-name-part-type="genus">Xestaspis</tp:taxon-name-part></tp:taxon-name></italic> in Sri Lanka (<tp:taxon-name><tp:taxon-name-part taxon-name-part-type="order">Araneae</tp:taxon-name-part></tp:taxon-name>: <tp:taxon-name><tp:taxon-name-part taxon-name-part-type="family">Oonopidae</tp:taxon-name-part></tp:taxon-name>).</article-title><source>Zootaxa</source><volume>4189</volume>(<issue>1</issue>): <fpage>60</fpage>–<lpage>80</lpage>. <ext-link xlink:href="10.11646/zootaxa.4189.1.2" ext-link-type="doi" xlink:type="simple">https://doi.org/10.11646/zootaxa.4189.1.2</ext-link></mixed-citation></ref></ref-list></tp:taxon-treatment>
